# Supplementary material for: Molecular Structure, Vibrational Spectrum and Conformational Properties of 4-(4-Tritylphenoxy)phthalonitrile-Precursor for Synthesis of Phthalocyanines with Bulky Substituent
Source: Int J Mol Sci. 2022 Nov 11;23(22):13922. doi: 10.3390/ijms232213922 (PMC9696030; doi:10.3390/ijms232213922)
Supplement: Supplementary file 1 [file ijms-23-13922-s001.zip]

Archive with 1 entries (1 files):
- ijms-1990635-supplementary.pdf
